# Supplementary material for: Within-sample variability of steroid and thyroid metabolite measurements in faeces of Northeast Pacific resident killer whales (Orcinus orca)
Source: Conserv Physiol. 2025 Oct 9;13(1):coaf070. doi: 10.1093/conphys/coaf070 (PMC12511938; doi:10.1093/conphys/coaf070)
Supplement: Web_Material_coaf070 [file web_material_coaf070.zip]

Archive with 1 entries (1 files):
- 2025 Yehle SUPPLEMENTAL WITH ALL DATA.pdf
